# Supplementary material for: Physical constraints and functional plasticity of cellulases
Source: Nat Commun. 2021 Jun 22;12:3847. doi: 10.1038/s41467-021-24075-y (PMC8219668; doi:10.1038/s41467-021-24075-y)
Supplement: Supplementary file 4 — Source data [file 41467_2021_24075_MOESM4_ESM.xlsx]

## Sheet: fig. 2
Organism	GH Mechanism		WT or Variant	Modularity	Mutations	Public sequence1	kcat	kcat STDEV.P	KM	KM STDEV.P	(kcat / KM)*103	(kcat / KM)*103 STDEV.P
							(s-1)	(s-1)	(g/L)	(g/L)	(s-1gL-1)	(s-1gL-1)
Cellobiohydrolases
Trichoderma reesei	7	Retaining	WT	O---o	N/A	P62694 (U)	0.095	0.003	2.6	0.3	35.8	2.6
Penicillium chrysogenum	7	Retaining	WT	O---o	N/A	Q5S1P9 (U)	0.388	0.006	22.4	1	17.3	0.5
Talaromyces leycettanus	7	Retaining	WT	O---o	N/A	S6EXC0 (U)	0.076	0.003	1.2	0.1	62.6	4.9
Rasamsonia emersonii	7	Retaining	WT	O	N/A	Q8TFL9 (U)	0.091	0.003	6	0.7	15	1.1
Rasamsonia byssoclamydoides	7	Retaining	WT	O	N/A	S6EJQ7 (U)	0.112	0.008	7.6	1.3	14.7	1.5
Neosartorya fischeri	7	Retaining	WT	O	N/A	A1DMA5 (U)	1.354	0.119	115.1	15.7	11.8	0.6
Neosartorya fischeri	7	Retaining	WT	O---o	N/A	A1DAP8 (U)	0.106	0.003	1.6	0.2	65.4	4.7
Aspergillus terreus	7	Retaining	WT	O---o	N/A	Q0CMT2 (U)	0.216	0.006	6.4	0.6	33.9	2.5
Colletotrichum graminicola	7	Retaining	WT	O	N/A	E3Q986 (U)	0.094	0.003	4.8	0.5	19.6	1.6
Phanerochaete chrysosporium	7	Retaining	WT	O---o	N/A	P13860 (U)	0.143	0.004	3.5	0.3	40.6	2.4
Aspergillus aculeatus	7	Retaining	WT	O	N/A	A0A1L9X3D1 (U)	*0.251	0.014	*41.5	5.2	*6.0	0.4
Trichoderma reesei	6	Inverting	WT	o---O	N/A	P07987 (U)	0.564	0.034	26.4	4	21.4	1.9
Lentinus sajor-caju	6	Inverting	WT	o---O	N/A	Q96TP4 (U)	1.345	0.06	101	7.5	13.3	0.4
Aspergillus terreus	6	Inverting	WT	O	N/A	Q0D1J1 (U)	4.9	0.785	708.3	127.1	6.9	0.1
Colletotrichum graminicola	6	Inverting	WT	o---O	N/A	E3Q540 (U)	1.172	0.178	65.2	19	18	2.5
Colletotrichum graminicola	6	Inverting	WT	O	N/A	E3Q986 (U)	U/D	U/D	U/D	U/D	9.4	0.1
Trichoderma reesei	7	Retaining	Variant	O	Deletion of linker and CBM	N/A	0.165	0.003	8.7	0.6	19.1	0.9
Trichoderma reesei	7	Retaining	Variant	O---o---o	CBM and linker from TrCel7A	N/A	0.087	0.002	2.5	0.2	34.4	2
Trichoderma reesei	7	Retaining	Variant	O---o	W38A	N/A	0.506	0.056	35.1	9	14.4	2.1
Trichoderma reesei	7	Retaining	Variant	O---o	W40A	N/A	0.134	0.003	4.2	0.4	31.9	2.3
Trichoderma reesei	7	Retaining	Variant	O---o	T246C/Y371C	N/A	0.094	0.003	5.4	0.6	17.3	1.2
Trichoderma reesei	7	Retaining	Variant	O---o	Δ(W192-G205)	N/A	0.347	0.025	16	3.3	21.7	3
Trichoderma reesei	7	Retaining	Variant	O---o	Δ(E193-G205)	N/A	0.363	0.022	16.4	2.9	22.1	2.6
Trichoderma reesei	7	Retaining	Variant	O---o	Δ(S196-T201)	N/A	0.287	0.007	11.7	0.9	24.5	1.3
Trichoderma reesei	7	Retaining	Variant	O-o	Δ(G439-G444)	N/A	0.071	0.002	1.6	0.2	45.9	3.3
Rasamsonia emersonii	7	Retaining	Variant	O---o	CBM and linker from T. reesei Cel7A	N/A	0.06	0.001	1	0.1	60	5
Rasamsonia emersonii	7	Retaining	Variant	O---o	CBM and linker from T. reesei Cel7A	N/A	0.05	0.003	1	0.2	48.4	6.2
					+ Y470W
Rasamsonia emersonii	7	Retaining	Variant	O---o	CBM and linker from T. reesei Cel7A	N/A	0.093	0.002	5	0.4	18.7	1.2
					+ Y478W
Rasamsonia emersonii	7	Retaining	Variant	O---o	CBM and linker from T. reesei Cel7A	N/A	0.077	0.001	3.7	0.2	20.9	1
					+ Y478W/Y497W
Rasamsonia emersonii	7	Retaining	Variant	O---o	CBM and linker from T. reesei Cel7A	N/A	0.063	0.003	2	0.3	31.7	2.7
					+ Y496W/Y497W
Rasamsonia emersonii	7	Retaining	Variant	O---o	CBM and linker from T. reesei Cel7A	N/A	0.088	0.002	3.3	0.2	26.6	1.4
					+ Y470W/Y478W
Rasamsonia emersonii	7	Retaining	Variant	O---o	CBM and linker from T. reesei Cel7A	N/A	0.092	0.003	4.9	0.6	18.7	1.6
					+ Y478W/Y496W
Rasamsonia emersonii	7	Retaining	Variant	O---o	CBM and linker from T. reesei Cel7A	N/A	0.086	0.002	4.9	0.3	17.6	0.7
					+ Y470W/Y496W
Rasamsonia emersonii	7	Retaining	Variant	O---o	CBM and linker from T. reesei Cel7A	N/A	0.083	0.002	2.9	0.2	28.8	1.6
					+ Y470W/Y496W/Y497W
Rasamsonia emersonii	7	Retaining	Variant	O---o	CBM and linker from T. reesei Cel7A	N/A	0.087	0.002	3.1	0.3	27.8	1.6
					+ Y478W/Y496W/Y497W
Rasamsonia emersonii	7	Retaining	Variant	O---o	CBM and linker from T. reesei Cel7A	N/A	0.075	0.004	3.8	0.7	19.7	2.3
					+ Y470W/Y478W/Y496W/Y497W
Rasamsonia emersonii	7	Retaining	Variant	O---o	CBM and linker from T. reesei Cel7A	N/A	0.078	0.002	4.4	0.4	18	1.2
					+ Y470W/Y478W/Y496W
Trichoderma reesei	6	Inverting	Variant	O	Deletion of linker and CBM	N/A	0.834	0.047	58.7	6.5	14.2	0.8
Trichoderma reesei	6	Inverting	Variant	o---O	Y103A	N/A	0.618	0.054	30.5	6.4	20.3	2.5
Trichoderma reesei	6	Inverting	Variant	o---O	N305A	N/A	0.856	0.071	44	7.7	19.5	1.8
Trichoderma reesei	6	Inverting	Variant	o---O	S106A	N/A	0.697	0.064	36	7.6	19.4	2.3
Trichoderma reesei	6	Inverting	Variant	o---O	R410A	N/A	0.524	0.044	30.3	6.1	17.3	2
Trichoderma reesei	6	Inverting	Variant	o---O	G365D/D366N	N/A	0.637	0.069	43.1	10	14.8	1.8
Trichoderma reesei	6	Inverting	Variant	o---O	W367F	N/A	1.087	0.204	66.6	23.8	16.3	2.8
Trichoderma reesei	6	Inverting	Variant	o---O	W269A	N/A	1.578	0.216	156.4	30.7	10.1	0.6
Trichoderma reesei	6	Inverting	Variant	o---O	W272A	N/A	1.809	0.268	110	26.5	16.4	1.5
Trichoderma reesei	6	Inverting	Variant	o---O	K395T	N/A	*0.015	0.003	*15.3	8.9	*1.0	0.4
Trichoderma reesei	6	Inverting	Variant	o---O	W269A/W272A	N/A	*0.629	0.198	*159.0	74.1	*4.0	0.6
Trichoderma reesei	6	Inverting	Variant	o---O	CBM from P. anserina GH6	N/A	0.514	0.028	28.8	3.8	17.8	1.4
Trichoderma reesei	6	Inverting	Variant	o---O	CBM from N. frontalis GH6	N/A	0.564	0.028	29.6	3.5	19.1	1.3
Trichoderma reesei	6	Inverting	Variant	o---O	CBM from S. indica GH6	N/A	0.391	0.02	28.2	3.6	13.9	1
Trichoderma reesei	6	Inverting	Variant	o---O	CBM from C. cinerea GH6	N/A	0.77	0.042	45.1	5.1	17.1	1
Trichoderma reesei	6	Inverting	Variant	o---O	CBM from V. volvacea GH6	N/A	0.654	0.04	32.4	4.7	20.2	1.7
Endoglucanases
Trichoderma reesei	7	Retaining	WT	O---o	N/A	P07981 (U)	2.365	0.243	115.2	18.4	20.5	1.2
Chaetomium virescens	7	Retaining	WT	O	N/A	BDB18317 (GS)	5.36	0.8	782.9	128.1	6.8	0.1
Aspergillus terreus	7	Retaining	WT	O	N/A	Q0CC84 (U)	U/D	U/D	U/D	U/D	5	0.1
Trichoderma reesei	5	Retaining	WT	O---o	N/A	P07982 (U)	1.15	0.077	58.9	7.6	19.5	1.2
Thermoascus aurantiacus	5	Retaining	WT	O	N/A	Q8TG26 (U)	2.5	0.553	352.9	94.1	7.1	0.3
Penicillium brasilianum	5	Retaining	WT	O---o	N/A	B8Q961 (U)	0.785	0.038	45.7	4.6	17.2	0.9
Neosartorya fischeri	5	Retaining	WT	O---o	N/A	A1DNK9 (U)	0.935	0.07	62.5	8.8	15	1
Gloephyllum trabeum	5	Retaining	WT	O	N/A	D7REW1 (U)	0.705	0.061	53.8	9.2	13.1	1.1
Chaetomium virescens	5	Retaining	WT	O	N/A	BDB1821(GS)	1.086	0.119	91.4	16.7	11.9	0.9
Colletotrichum graminicola	5	Retaining	WT	o---O	N/A	E3QRW7 (U)	0.938	0.057	84.2	8.7	11.1	0.5
Aspergillus aculeatus	5	Retaining	WT	O	N/A	A0A1L9WYV6 (U)	Activity too low to measure	Activity too low to measure	Activity too low to measure	Activity too low to measure	Activity too low to measure	Activity too low to measure
Humicola insolens	45	Inverting	WT	O---o	N/A	P43316 (U)	1.265	0.102	97	12.9	13	0.7
Humicola hyalothermophila	45	Inverting	WT	O---o	N/A	BBJ30934 (GS)	0.884	0.027	80.8	4.3	10.9	0.2
Acremonium furcatum	45	Inverting	WT	O---o	N/A	AAY00847.1 (GB)	0.664	0.016	42.3	2.1	15.7	0.4
Lectera colletotrichoides	45	Inverting	WT	O---o	N/A	AAY00854.1 (GB)	0.495	0.01	33.8	1.6	14.6	0.4
Rhizomucor pusillus	45	Inverting	WT	O---o	N/A	BBK79186 (GS)	0.571	0.024	69.2	5.4	8.3	0.3
Melanocarpus albomyces	45	Inverting	WT	O	N/A	Q8J0K8 (U)	*0.152	0.013	*19.4	4.7	*7.8	1.2
Trichoderma reesei	12	Retaining	WT	O	N/A	G0RRG8 (U)	0.718	0.044	102.9	10.2	7	0.3
Aspergillus aculeatus	12	Retaining	WT	O	N/A	A0A1L9WFV2 (U)	Activity too low to measure	Activity too low to measure	Activity too low to measure	Activity too low to measure	Activity too low to measure	Activity too low to measure
Chaetomium virescens	12	Retaining	WT	O	N/A	BDB18192 (GS)	*0.147	0.041	*86.0	40.8	*1.7	0.3
Trichoderma reesei	7	Retaining	Variant	O---o	D76R	N/A	0.947	0.052	59.7	6.2	15.9	0.8
Trichoderma reesei	7	Retaining	Variant	O---o	D62A/E63A	N/A	0.308	0.01	31.1	2.4	9.9	0.4
Trichoderma reesei	7	Retaining	Variant	O---o	D115A	N/A	1.502	0.169	84	16.7	17.9	1.5
Trichoderma reesei	7	Retaining	Variant	O---o	D151A, E152A	N/A	1.135	0.084	77.3	10.4	14.7	0.9
Trichoderma reesei	7	Retaining	Variant	O---o	D366P	N/A	1.404	0.12	80.6	11.9	17.4	1.1
Trichoderma reesei	7	Retaining	Variant	O---o	K122T	N/A	1.564	0.13	99.5	13.4	15.7	0.8
Trichoderma reesei	12	Retaining	Variant	O	Y111W	N/A	0.792	0.09	115.4	21	6.9	0.5
Trichoderma reesei	12	Retaining	Variant	O	S63I	N/A	0.783	0.076	101.9	16.4	7.7	0.5
Trichoderma reesei	12	Retaining	Variant	O	W7G	N/A	*0.445	0.134	*238.0	95.5	*1.9	0.2
Trichoderma reesei	12	Retaining	Variant	O	W22A	N/A	Activity too low to measure	Activity too low to measure	Activity too low to measure	Activity too low to measure	Activity too low to measure	Activity too low to measure

## Sheet: fig. 3
	DDG_binding_MD (kJ/mol)	Std.d (kJ/mol)	DDG°_binding_Exp( kJ/mol)	Std.d (kJ/mol)	DDG‡_Exp (kJ/mol)	Std.d (kJ/mol)
TrCel6A	0	0.37	0	0.74	0	0.3
TrCel5A	2.82	0.26	1.99	0.69	-1.77	0.22
TrCel7B	2.37	0.56	3.65	0.77	-3.55	0.3
TrCel7A	-4.46	0.56	-5.7	0.63	4.42	0.23
TrCel12A	4.45	-0.01	3.37	0.62	-0.6	0.21
HiCel45A	2.68	0.26	3.23	0.7	-2	0.25
ReCel7A	-3.43	0.16	-3.66	0.67	4.53	0.24
TrCel6A_CD	1.72	0.12	1.98	0.65	-0.97	0.29
TrCel7A_CD	-3.82	0.21	-2.77	0.53	3.05	0.19

## Sheet: fig. 6
						Specific rate (1/s)
Organism	GH	CBH or EG	WT or Variant	mutations	KM (g/L)	S0 = 1 g/L	S0 = 3 g/L	S0 = 10 g/L	S0 = 30 g/L	S0 = 100 g/L
Trichoderma reesei	7	CBH	WT	N/A	2.6	0.026	0.051	0.075	0.087	0.093
Penicillium chrysogenum	7	CBH	WT	N/A	22.4	0.017	0.046	0.12	0.222	0.317
Talaromyces leycettanus	7	CBH	WT	N/A	1.2	0.035	0.054	0.068	0.073	0.075
Rasamsonia emersonii	7	CBH	WT	N/A	6	0.013	0.03	0.057	0.076	0.086
Rasamsonia byssoclamydoides	7	CBH	WT	N/A	7.6	0.013	0.032	0.064	0.089	0.104
Neosartorya fischeri	7	CBH	WT	N/A	115.1	0.012	0.034	0.108	0.28	0.629
Neosartorya fischeri	7	CBH	WT	N/A	1.6	0.041	0.069	0.091	0.101	0.104
Aspergillus terreus	7	CBH	WT	N/A	6.4	0.029	0.069	0.132	0.178	0.203
Colletotrichum graminicola	7	CBH	WT	N/A	4.8	0.016	0.036	0.064	0.081	0.09
Phanerochaete chrysosporium	7	CBH	WT	N/A	3.5	0.032	0.066	0.106	0.128	0.138
Trichoderma reesei	6	CBH	WT	N/A	26.4	0.021	0.058	0.155	0.3	0.446
Lentinus sajor-caju	6	CBH	WT	N/A	101	0.013	0.039	0.121	0.308	0.669
Aspergillus terreus	6	CBH	WT	N/A	708.3	0.007	0.021	0.068	0.199	0.606
Colletotrichum graminicola	6	CBH	WT	N/A	65.2	0.018	0.052	0.156	0.369	0.709
Trichoderma reesei	7	CBH	Variant	Deletion of linker and CBM	8.7	0.017	0.042	0.088	0.128	0.152
Trichoderma reesei	7	CBH	Variant	CBM and linker from TrCel7A	2.5	0.025	0.047	0.07	0.08	0.085
Trichoderma reesei	7	CBH	Variant	W38A	35.1	0.014	0.04	0.112	0.233	0.375
Trichoderma reesei	7	CBH	Variant	W40A	4.2	0.026	0.056	0.094	0.118	0.129
Trichoderma reesei	7	CBH	Variant	T246C/Y371C	5.4	0.015	0.034	0.061	0.08	0.089
Trichoderma reesei	7	CBH	Variant	Δ(W192-G205)	16	0.02	0.055	0.133	0.226	0.299
Trichoderma reesei	7	CBH	Variant	Δ(E193-G205)	16.4	0.021	0.056	0.138	0.235	0.312
Trichoderma reesei	7	CBH	Variant	Δ(S196-T201)	11.7	0.023	0.059	0.132	0.206	0.257
Trichoderma reesei	7	CBH	Variant	Δ(G439-G444)	1.6	0.027	0.046	0.061	0.067	0.07
Rasamsonia emersonii	7	CBH	Variant	CBM and linker from T. reesei Cel7A	1	0.03	0.045	0.055	0.058	0.059
Rasamsonia emersonii	7	CBH	Variant	CBM and linker from T. reesei Cel7A+ Y470W	1	0.025	0.038	0.045	0.048	0.05
Rasamsonia emersonii	7	CBH	Variant	CBM and linker from T. reesei Cel7A + Y478W	5	0.016	0.035	0.062	0.08	0.089
Rasamsonia emersonii	7	CBH	Variant	CBM and linker from T. reesei Cel7A + Y478W/Y497W	3.7	0.016	0.034	0.056	0.069	0.074
Rasamsonia emersonii	7	CBH	Variant	CBM and linker from T. reesei Cel7A+ Y496W/Y497W	2	0.021	0.038	0.053	0.059	0.062
Rasamsonia emersonii	7	CBH	Variant	CBM and linker from T. reesei Cel7A+ Y470W/Y478W	3.3	0.02	0.042	0.066	0.079	0.085
Rasamsonia emersonii	7	CBH	Variant	CBM and linker from T. reesei Cel7A+ Y478W/Y496W	4.9	0.016	0.035	0.062	0.079	0.088
Rasamsonia emersonii	7	CBH	Variant	CBM and linker from T. reesei Cel7A+ Y470W/Y496W	4.9	0.015	0.033	0.058	0.074	0.082
Rasamsonia emersonii	7	CBH	Variant	CBM and linker from T. reesei Cel7A+ Y470W/Y496W/Y497W	2.9	0.021	0.042	0.064	0.076	0.081
Rasamsonia emersonii	7	CBH	Variant	CBM and linker from T. reesei Cel7A + Y478W/Y496W/Y497W	3.1	0.021	0.043	0.066	0.079	0.084
Rasamsonia emersonii	7	CBH	Variant	CBM and linker from T. reesei Cel7A+ Y470W/Y478W/Y496W/Y497W	3.8	0.016	0.033	0.054	0.067	0.072
Rasamsonia emersonii	7	CBH	Variant	CBM and linker from T. reesei Cel7A+ Y470W/Y478W/Y496W	4.4	0.014	0.032	0.054	0.068	0.075
Trichoderma reesei	6	CBH	Variant	Deletion of linker and CBM	58.7	0.014	0.041	0.121	0.282	0.526
Trichoderma reesei	6	CBH	Variant	Y103A	30.5	0.02	0.055	0.153	0.306	0.474
Trichoderma reesei	6	CBH	Variant	N305A	44	0.019	0.055	0.159	0.347	0.594
Trichoderma reesei	6	CBH	Variant	S106A	36	0.019	0.054	0.152	0.317	0.513
Trichoderma reesei	6	CBH	Variant	R410A	30.3	0.017	0.047	0.13	0.261	0.402
Trichoderma reesei	6	CBH	Variant	G365D/D366N	43.1	0.014	0.041	0.12	0.261	0.445
Trichoderma reesei	6	CBH	Variant	W367F	66.6	0.016	0.047	0.142	0.338	0.652
Trichoderma reesei	6	CBH	Variant	W269A	156.4	0.01	0.03	0.095	0.254	0.615
Trichoderma reesei	6	CBH	Variant	W272A	110	0.016	0.048	0.151	0.388	0.861
Trichoderma reesei	6	CBH	Variant	CBM from P. anserina GH6	28.8	0.017	0.048	0.132	0.262	0.399
Trichoderma reesei	6	CBH	Variant	CBM from N. frontalis GH6	29.6	0.018	0.052	0.142	0.284	0.435
Trichoderma reesei	6	CBH	Variant	CBM from S. indica GH6	28.2	0.013	0.038	0.102	0.202	0.305
Trichoderma reesei	6	CBH	Variant	CBM from C. cinerea GH6	45.1	0.017	0.048	0.14	0.308	0.531
Trichoderma reesei	6	CBH	Variant	CBM from V. volvacea GH6	32.4	0.02	0.055	0.154	0.314	0.494
Trichoderma reesei	7	EG	WT	N/A	115.2	0.02	0.06	0.189	0.489	1.099
Chaetomium virescens	7	EG	WT	N/A	782.9	0.007	0.02	0.068	0.198	0.607
Trichoderma reesei	5	EG	WT	N/A	58.9	0.019	0.056	0.167	0.388	0.724
Thermoascus aurantiacus	5	EG	WT	N/A	352.9	0.007	0.021	0.069	0.196	0.552
Penicillium brasilianum	5	EG	WT	N/A	45.7	0.017	0.048	0.141	0.311	0.539
Neosartorya fischeri	5	EG	WT	N/A	62.5	0.015	0.043	0.129	0.303	0.575
Gloephyllum trabeum	5	EG	WT	N/A	53.8	0.013	0.037	0.111	0.252	0.458
Chaetomium virescens	5	EG	WT	N/A	91.4	0.012	0.035	0.107	0.268	0.567
Colletotrichum graminicola	5	EG	WT	N/A	84.2	0.011	0.032	0.1	0.246	0.509
Humicola insolens	45	EG	WT	N/A	97	0.013	0.038	0.118	0.299	0.642
Humicola hyalothermophila	45	EG	WT	N/A	80.8	0.011	0.032	0.097	0.239	0.489
Acremonium furcatum	45	EG	WT	N/A	42.3	0.015	0.044	0.127	0.276	0.467
Lectera colletotrichoides	45	EG	WT	N/A	33.8	0.014	0.04	0.113	0.233	0.37
Rhizomucor pusillus	45	EG	WT	N/A	69.2	0.008	0.024	0.072	0.173	0.337
Trichoderma reesei	12	EG	WT	N/A	102.9	0.007	0.02	0.064	0.162	0.354
Trichoderma reesei	7	EG	Variant	D76R	59.7	0.016	0.045	0.136	0.317	0.593
Trichoderma reesei	7	EG	Variant	D62A/E63A	31.1	0.01	0.027	0.075	0.151	0.235
Trichoderma reesei	7	EG	Variant	D115A	84	0.018	0.052	0.16	0.395	0.816
Trichoderma reesei	7	EG	Variant	D151A, E152A	77.3	0.014	0.042	0.13	0.317	0.64
Trichoderma reesei	7	EG	Variant	D366P	80.6	0.017	0.05	0.155	0.381	0.777
Trichoderma reesei	7	EG	Variant	K122T	99.5	0.016	0.046	0.143	0.362	0.784
Trichoderma reesei	12	EG	Variant	Y111W	115.4	0.007	0.02	0.063	0.163	0.368
Trichoderma reesei	12	EG	Variant	S63I	101.9	0.008	0.022	0.07	0.178	0.388
